# Supplementary material for: Data on students’ mathematical reasoning test scores: A quasi-experiment
Source: Data Brief. 2020 Apr 17;30:105546. doi: 10.1016/j.dib.2020.105546 (PMC7176821; doi:10.1016/j.dib.2020.105546)
Supplement: Supplementary file 1 [file mmc1.zip]

Archive with 7 entries (7 files):
- Supplimentary files/Consent form_students.pdf
- Supplimentary files/Data collection permit.pdf
- Supplimentary files/Letter to the expert.pdf
- Supplimentary files/MRT validation guidelines.pdf
- Supplimentary files/MRT validation sheet.xlsx
- Supplimentary files/MRT.pdf
- Supplimentary files/MRT_before validation.pdf
