# Supplementary material for: Data on students’ mathematical reasoning test scores: A quasi-experiment
Source: Data Brief. 2020 Apr 17;30:105546. doi: 10.1016/j.dib.2020.105546 (PMC7176821; doi:10.1016/j.dib.2020.105546)
Supplement: Supplementary file 1 [file mmc1.zip › Supplimentary files/MRT validation sheet.xlsx]

## Sheet: Sheet1
ITEM VALIDATION SHEET
NAME
HIGHEST ACADEMIC QUALIFICATION
MAIN AREA OF PROFESSIONAL EXPERTISE
YEARS OF EXPERIENCE
CURRENT POSITION
INSTITUTION
DIMENSION	ITEM	SUFFICIENCY	COHERENCE	RELEVANCE	CLARITY	OBSERVATIONS/SUGGESTIONS
CONJECTURING	2(a)
	2(b)
	3(a)
	3(b)
JUSTIFYING AND VALIDATING MATHEMATICAL STATEMENTS & ARGUMENTS	1(a)
	2(a)
	3(a)
	3(b)
	5(i)
	6(b)
	6(c )
APPLYING AND MATHEMATISING	1(b)
	4(a)
	4(b)
	5(ii)
	6(a)
	6(d)
Thank you for your suggestions!
