# Supplementary material for: Data on students’ mathematical reasoning test scores: A quasi-experiment
Source: Data Brief. 2020 Apr 17;30:105546. doi: 10.1016/j.dib.2020.105546 (PMC7176821; doi:10.1016/j.dib.2020.105546)
Supplement: Supplementary file 2 [file mmc2.xml]

<?xml version="1.0" encoding="utf-8" standalone="no"?>
<data>
  <datasets>
    <author>mukukaangel@yahoo.com;cholachikome@gmail.com</author>
    <type>1</type>
    <dataset>
      <name>Student-Teams Achievement Division, Mathematical Reasoning and Self-efficacy Beliefs</name>
      <caption />
      <description>This dataset is from a research project aimed at investigating the effect of the Student-Teams Achievement Division on students' mathematical reasoning and self-efficacy beliefs. The data were collected from 301 secondary school students aged 14 to 20. The data include participants' demographics, independent variables, dependent variables, mediating variables, and covariates. The dataset is accompanied by three supplementary files that are not of interest to the article being submitted to DIB. </description>
      <filetype>
        <name />
      </filetype>
      <filesize />
      <source>0</source>
      <sourcename>Original Data</sourcename>
      <access>
        <type>1</type>
        <name>Data available in data repository</name>
        <reponame>Mendeley Data</reponame>
        <PersistentId>http://dx.doi.org/10.17632/3472zggczv.1</PersistentId>
        <deeplinkurl>http://dx.doi.org/10.17632/3472zggczv.1</deeplinkurl>
      </access>
    </dataset>
  </datasets>
</data>
